# Supplementary material for: Safety and Quality of Canned Sardines after Opening: A Shelf-Stability Study
Source: Foods. 2022 Mar 29;11(7):991. doi: 10.3390/foods11070991 (PMC8997536; doi:10.3390/foods11070991)
Supplement: Supplementary file 1 [file foods-11-00991-s001.zip]

Archive with 1 entries (1 files):
- foods-1649118-supplementary.pdf
